# Supplementary material for: Cleistocalyx nervosum var. paniala Berry Seed Protects against TNF-α-Stimulated Neuroinflammation by Inducing HO-1 and Suppressing NF-κB Mechanism in BV-2 Microglial Cells
Source: Molecules. 2023 Mar 29;28(7):3057. doi: 10.3390/molecules28073057 (PMC10095692; doi:10.3390/molecules28073057)
Supplement: Supplementary file 1 [file molecules-28-03057-s001.zip]

Archive with 1 entries (1 files):
- molecules-2287930-supplementary.pdf
